# Supplementary material for: Treatment of skeletal and non-skeletal alterations of Mucopolysaccharidosis type IVA by AAV-mediated gene therapy
Source: Nat Commun. 2021 Sep 9;12:5343. doi: 10.1038/s41467-021-25697-y (PMC8429698; doi:10.1038/s41467-021-25697-y)
Supplement: Supplementary file 3 — Source Data [file 41467_2021_25697_MOESM3_ESM.xlsx]

## Sheet: Figure 1
Figure 1b. Body weigth (Mean + SEM, Raw data)
			Age (days)
			21	28	35	42	49	56	63	70	77	84	91	98	105	112	119	126	133
	Average	WT	57.3022	85.425	138.276	204.653	262.669	304.297	366.375	403.619	431.81	455.714	484.8	507.25	519.75	536.65	545.571	557.857	571.381
		MPS	46.2494	75.2768	111.106	152.861	173.402	186.714	200.913	229.48	257.32	280	296.04	308.654	316.333	333.36	343.08	363.043	407
		MPS+AAV-Galns	48.7	96.05	135.45	186.35	257.2	307.2	340.95	376.2	394.45	409.95	429.4	446.75	457.4	469.25	479.15	492.25	503.947
	SEM	WT	2.37061	4.98432	8.6737	8.04737	9.2784	9.64696	9.57987	8.86767	9.49251	10.2802	11.2202	11.9675	13.1801	13.8692	13.481	13.411	13.8726
		MPS	4.10661	5.05499	8.22834	6.24709	8.2964	8.47626	10.3763	9.96345	10.9805	12.4168	14.5857	14.9075	16.5542	16.6148	18.4597	19.2168	13.3502
		MPS+AAV-Galns	3.53097	4.05065	6.61676	8.97431	11.6173	9.48755	10.1106	10.5981	13.3603	13.1258	12.228	11.3962	10.8786	10.7113	11.7063	11.8723	13.5648
			Age (days)
			21	28	35	42	49	56	63	70	77	84	91	98	105	112	119	126	133
	Body weigth Raw data (g)	WT	37.11	42.82	73.04	119.22	167.58	221.75	347	327	347	376	410	430	445	464	473	475	503
			64.39	74.25	123.46	183.12	237.23	296.54	317	412	431	442	487	512	532	537	550	552	577
			64.21	76.28	127.54	189.15	244.78	291.39	395	392	415	457	473	497	504	512	532	544	555
			65.04	75.09	124.32	188.06	249.94	230.57	345	414	441	470	492	522	503	530	555	573	596
			58.04	66.45	107.8	168.25	227.51	284.09	351	414	425	446	470	486	471	490	504	519	527
			47.2	58.37	98.95	166.92	343	287	374	378	400	428	454	465	477	500	502	513	524
			39.5	51.49	86.59	238	282	301	339	351	377	400	414	434	436	435	439	456	459
			62.7	103.9	157	291	264	321	344	445	481	509	532	560	589	609	611	613	605
			51.65	104	145	184	265	306	343	385	415	435	448	467	487	486	503	514	523
			55.6	100	134	201	262	303	369	394	439	474	502	525	489	524	536	577	593
			73	91	138	199	257	300	319	415	436	465	506	515	534	559	570	588	598
			61	92	148	211	270	315	403	407	415	432	456	477	484	496	505	520	528
			48	88	194	210	238	284	413	378	412	408	464	475	506	530	505	520	530
			56	109	175	198	299	358	377	379	422	442	499	524	541	561	547	561	579
			65	105	159	206	284	351	360	409	450	475	419	446	465	484	587	600	614
			60	96	150	191	259	319	466	352	381	395	521	546	573	573	483	492	507
			51	84	209	244	243	308		444	476	496	545	569	597	612	573	577	585
			72	120		229	335	400		459	495	517	486	519	545	552	632	645	662
						207				413	437	455	489	513	533	564	559	565	584
						201				394	424	460	629	663	684	715	569	578	591
						273				514	549	588					722	733	759
		MPS	33.93	39.59	64.28	97.53	137.38	164.22	173	198	244	285	305	336	354	367	397	406	445
			38.97	46.1	77.88	115.78	124.55	134.01	245	194	211	245	283	306	312	330	354	364	378
			60.42	70.65	114.62	167.08	217.71	255.61	217	328	353	378	396	408	413	426	433	438	450
			36.85	47.24	83.12	144	203	153	165	205	263	303	336	360	366	373	397	421	425
			47.75	83.19	143	187	177	225	183	265	296	308	318	362	398	405	431	461	475
			61.42	99.32	82	193	168	176	275	253	278	265	338	359	389	362	340	360	324
			41.16	81	87	151	185	176	295	205	207	198	170	189	242	281	325	325	313
			43.74	113	79	153	247	232	160	211	271	308	339	316	358	374	403	395	417
			76	113	73	134	163	246	246	302	326	351	365	379	404	428	437	447	445
			54	87	198	185	258	143	203	332	378	411	440	440	456	453	478	464	484
			29	53	148	151	213	255	186	189	192	175	190	180	197	181	165	381	342
			30	53	83	201	161	191	213	246	300	350	372	388	268	390	388	191	386
			27	48	120	201	161	195	117	200	213	252	248	221	212	217	214	261	294
			23	45	138	133	106	177	143	203	200	203	216	233	265	270	257	364	429
			83	70	136	134	104	110	232	245	270	287	292	299	313	335	348	182	462
			46	54	130	111	173	128	235	148	180	200	202	193	183	180	170	260	398
			54	90	122	106	194	198	134	177	221	229	242	255	236	237	244	287	419
				96	121	205	114	215	219	272	300	308	312	272	257	265	270	445	440
				91		164	190	137	220	261	258	289	295	318	262	249	260	477
				87		96	210	210	140	189	198	227	184	244	385	412	429	377
				82		160	148	223	148	212	254	297	335	366	415	447	463	192
				107		182	145	160	187	259	302	332	375	399	294	335	353	418
						148	170	150	285	178	184	208	243	261	218	249	226	434
						156	192	172		173	216	239	234	208	395	364	383
						157		242		292	318	352	371	351		404	412
						142								382
		MPS+AAV-Galns	48	68	118	128	124	163	205	257	261	258	297	334	368	381	373	402	437
			55	81	158	209	255	333	381	418	458	465	471	480	475	470	448	462	447
			43	64	85	114	179	295	321	360	393	407	424	432	455	464	466	475	495
			45	83	83	109	172	288	315	350	381	396	415	439	442	448	461	465	478
			45	122	160	219	336	352	398	425	415	410	412	416	426	444	450	488	400
			36	84	116	181	310	335	368	387	404	419	436	460	478	506	533	550	594
			39	75	106	164	272	287	319	343	352	362	379	396	393	403	416	424	435
			68	113	150	196	308	305	303	310	253	303	350	400	430	444	462	475	489
			67	112	144	189	321	356	406	448	463	486	510	532	539	545	560	590	610
			41	73	75	114	226	258	293	313	319	336	355	364	366	387	399	412	426
				107	155	215	271	314	340	377	403	422	442	461	473	486	493	508	523
				103	143	207	266	327	347	389	420	442	467	488	494	507	517	532	541
				116	156	216	272	319	342	374	412	431	434	440	440	456	480	493	504
				83	119	172	226	282	309	343	368	383	394	407	417	422	425	417	570
				108	156	227	290	352	386	422	460	481	503	520	527	539	554	559	473
				101	146	218	270	321	332	368	392	407	421	435	449	460	463	472	512
				102	152	217	259	334	362	397	419	434	449	469	469	477	500	506	540
				119	178	231	281	316	360	398	422	440	464	473	487	502	514	532	535
				96	143	190	256	304	363	420	438	443	466	479	502	517	526	532	566
				111	166	211	250	303	369	425	456	474	499	510	518	527	543	551
Figure 1d. Survival
		Age (days)	Alive=0, Dead=1
	WT	577	0
		568	0
		564	0
		555	0
		133	1
		524	0
		511	0
		500	0
		500	0
		500	0
		498	0
		498	0
		496	0
		496	0
		496	0
		491	0
		491	0
	MPS	63	1
		184	0
		184	0
		185	0
		183	0
		181	0
		375	0
		151	1
		376	0
		376	0
		91	0
		368	0
		115	1
		91	0
		91	0
		91	0
		96	1
		91	0
		371	0
		113	1
		62	1
		120	1
		99	1
		61	1
		75	1
		61	1
		148	1
		96	1
		185	1
		183	0
		183	0
		96	1
		60	1
		69	1
		376	0
		107	1
		206	1
		59	1
		461	0
		461	0
		206	0
		129	1
		165	1
		416	0
		45	1
		407	0
		65	1
		69	1
		137	1
		69	1
		66	1
		87	1
		132	1
		62	1
		59	1
		59	1
		60	1
		56	1
		53	1
		177	0
		65	1
		56	1
		63	1
		60	1
		44	1
		43	1
		39	1
		39	1
		69	1
		42	1
		72	0
		163	0
		163	0
		59	1
		49	1
		64	0
	MPS+AAV-Galns	316	1
		176	0
		324	1
		176	0
		173	0
		306	1
		173	0
		173	0
		173	0
		173	0
		172	0
		121	1
		187	0
		187	0
		185	0
		145	1
		147	1
		368	0
		368	0
		92	1
		169	1
		79	0
		73	0
		72	0
		57	0
		54	0
		54	0
		53	0
		53	0
		52	0
		57	0
		57	0
Figure 1e. GALNS activity serum (Mean + SEM, Raw data)
		GALNS activity (%WT)	Age (days)
			37	45	60	90	120	140
	WT (%WT)	Average	100	100	100	100	100	100
		SEM	8.00308	13.0757	11.8341	12.5688	9.67431	11.1235
	MPS (%WT)	Average	0	0	0	0	0	0.0865994
		SEM	0	0	0	0	0	0.115088
	MPS+AAV9 (%WT)	Average	210.619	110.667	89.4144	92.5353	78.6065	91.6011
		SEM	15.0235	12.0854	16.7126	25.1738	19.192	28.2869
			Age (days)
			37	45	60	90	120	140
	GALNS activity Raw data (nmol/17h/ml)	WT	82.1366	87.8342	115.983	107.98	112.851	124.957
			115.908	134.152	150.509	170.015	154.996	173.636
			89.1058	80.0044	99.2885	123.214	121.01	129.951
			88.2955	84.3061	89.0933	99.4827	99.6073	103.046
		MPS	0	0	0	0	0	0
			0	0	0	0	0	0
			0	0	0	0	0	0
			0	0	0	0	0	0
			0	0	0	0	0	0.575442
		MPS+AAV-Galns	232.408	125.548	324.03	394.869	156.888	190.242
			127.254	80.5157	79.6677	31.2347	31.6974	34.3855
			137.215	89.2803	34.3532	20.8373	61.2377	37.1229
			200.42	151.579	90.7138	35.323	191.572	33.3603
			163.451	87.2109	20.0036	46.9306	136.487	25.168
			237.057	207.42	91.0503	78.0414	28.5708	47.3802
			303.589	220.301	165.778	183.6	135.157	192.518
			192.66	90.3523	110.103	63.9207	26.3191	602.25
			210.666	72.8958	38.078	13.5838		29.4964
			343.139	164.123	104.048	89.5244		56.4574
			247.199	108.16	40.2399	23.3283		27.5326
			153.707	79.1939	48.372	38.4227		28.9211
			153.122	80.2039	63.3643	94.211		30.672
			150.857	79.3186	203.479	472.051		390.24
			198.927	118.25	50.4824	63.6586		32.3976
			218.399	70.0268	39.3152	30.3343		24.9552
			166.624	50.3201	228.058	279.114		123.949
			121.737	49.0714	99.114	125.941		284.195
Figure 1f. KS serum (Mean + SEM, Raw data)
			Age (days)
			37	45	60	90	120
	Average	WT	65.875	86.3333	88.375	68.5	52.5673
		MPS	85.75	172.978		135.288	146.38
		MPS+AAV-Galns	73.7143	98.6667	94.5	71.925	66.2882
	SEM	WT	2.26729	2.87532	6.125	3.63276	1.25547
		MPS	6.59703	6.7519		5.1375	4.10273
		MPS+AAV-Galns	2.08412	3.03342	5.57991	2.72569	7.16657
			Age (days)
			37	45	60	90	120
	KS content Raw data (ng/mL)	WT	72.5	82.4444	94.5	63.3625	50.3927
			63.5	84	259	77.0625	52.5673
			90	152.444	82.25	166.113	54.7418
			62.5	84		61.65
			65	94.8889		71.925
		MPS	87.5	182		130.15	135.2
			99	185.111		140.425	153.92
			89	149.333			150.8
			67.5	182			145.6
				166.444
		MPS+AAV-Galns	75.5	98	84	73.6375	61.36
			76	104.222	110.25	70.2125	48.3127
			80.5	113.556	92.75	77.0625	75.92
			63	88.6667	91	59.9375	79.56
			76.5	94.8889		71.925
			71.5	94.8889		78.775
			73	96.4444
Figure 1g. KS serum (Mean + SEM, Raw data)
		12 months
		Average	SEM
	WT	12.119	0.666667
	MPS	82.4524	2.73861
	MPS+AAV-Galns	18.4524	0
	KS content Raw data (ng/mL)	WT	13.4524
			11.4524
			11.4524
		MPS	86.4524
			83.4524
			74.4524
			85.4524
		MPS+AAV-Galns	18.4524
			18.4524

## Sheet: Figure 2
Figure 2a. GALNS activity liver (Mean + SEM, Raw data)
	GALNS activity (%WT)	6 months
		Average	SEM
	WT	100	8.52731
	MPS	1.16726	0.771676
	MPS+AAV-Galns	436.029	40.1673
	GALNS activity Raw data (nmol/17h/mg)	WT	58.6752
			60.5682
			72.6315
			66.9616
			91.9695
		MPS	2.69254
			1.40229
			0
			0
			0
		MPS+AAV-Galns	251.08
			273.332
			259.878
			423.416
			266.036
			262.41
			405.312
Figure 2b. GALNS activity eWAT (Mean + SEM, Raw data)
	GALNS activity (%WT)	6 months
		Average	SEM
	WT	100	5.72198
	MPS	0	0
	MPS+AAV-Galns	1097.05	159.006
	GALNS activity Raw data (nmol/17h/mg)	WT	70.0494
			69.7057
			65.5647
			52.7205
			55.8315
		MPS	0
			0
			0
			0
			0
		MPS+AAV-Galns	1006.51
			426.357
			992.2
			683.401
			838.029
			498.574
			375.59
Figure 2c. KS liver (Mean + SEM, Raw data)
		6 months		12 months
		Average	SEM	Average	SEM
	WT	0.913115	0.0454329	1.03971	0.149095
	MPS	4.62297	0.23825	6.48395	0.579815
	MPS+AAV-Galns	1.0134	0.0347269	1.3921	0.088634
		6 months				12 months
	KS content Raw data (ng/mg)	WT	0.871287		KS content Raw data (ng/mg)	WT	0.94162
			0.938166				1.04673
			0.803213				1.44086
			1.07342				0.729614
			0.879493			MPS	5.56667
		MPS	4.32432				8.18182
			5.17647				6.14565
			5.002				6.04167
			4.75052			MPS+AAV-Galns	1.48073
			3.86154				1.30346
		MPS+AAV-Galns	1.13062
			0.947573
			0.966825
			0.967033
			1.05495
Figure 2f. KS content epididymal adipose tissue (Mean + SEM, Raw data)
		6 months
	KS content (ng/mg)	Promedio	SEM
	WT	0.329818	0.0702052
	MPS	1.23326	0.0650636
	MPS+AAV-Galns	0.634108	0.0633056
	KS content Raw data (ng/mg)	WT	0.301915
			0.126934
			0.532093
			0.431577
			0.256571
		MPS	1.11126
			1.1446
			1.39273
			1.28447
		MPS+AAV-Galns	0.448274
			0.801997
			0.533447
			0.681901
			0.70492
Figure 2g. β-Hexo activity liver (Mean + SEM, Raw data)
	β-Hexo activity (%WT)	6 months
		Average	SEM
	WT	100	10.4948
	MPS	198.787	19.4002
	MPS+AAV-Galns	123.631	17.0332
	GALNS activity Raw data (nmol/1h/mg)	WT	911.723
			643.871
			1096.21
			816.186
			1191.85
		MPS	1445.86
			2342.25
			2227.37
			1665.6
			1582.08
		MPS+AAV-Galns	741.053
			1450.58
			1127.6
			624.846
			1189.01
			1064.21
			1868.1

## Sheet: Figure 3
Figure 3a. orGalns expression in bones (Mean + SEM, Raw data)
	orGalns expression	Femur		Tibia		Humerus
		Average	SEM	Average	SEM	Average	SEM
	WT	ND	-	ND	-	ND	-
	MPS+AAV-Galns	2.02107	0.571623	2.05898	0.660838	6.54057	1.38294
			Femur	Tibia	Humerus
	orGalns expression Raw data (AU)	WT	ND	ND	ND
			ND	ND	ND
		MPS+AAV-Galns	1.85814	2.23538	4.75855
			1.02493	0.946401	7.99366
			3.65665	1.19791	9.67228
			1.54455	3.85623	3.7378
Figure 3b. GALNS activity femur (Mean + SEM, Raw data)
	GALNS activity (%WT)	6 months
		Average	SEM
	WT	100	33.0551
	MPS	2.70911	2.6563
	MPS+AAV-Galns	156.653	48.0239
	GALNS activity Raw data (nmol/17h/mg)	WT	47.575
			194.306
			164.817
		MPS	10.8742
			0.143654
			0
		MPS+AAV-Galns	84.8338
			298.871
			253.399
Figure 3c. KS growth plate (Mean + SEM, Raw data)
			6 months
			Average	SEM
	Femur	WT	1.75924	0.348128
		MPS	5.04217	0.676807
		MPS+AAV-Galns	2.4321	0.421383
	Tibia	WT	0.436503	0.220639
		MPS	3.98234	1.91352
		MPS+AAV-Galns	0.559641	0.0461222
	KS content Raw data (ng/mg)	Femur	WT	2.17647
				1.0679
				2.03333
			MPS	5.23077
				6.1087
				3.78704
			MPS+AAV-Galns	1.81188
				2.24806
				3.23636
		Tibia	WT	0.823529
				0.0594059
				0.426573
			MPS	4.02353
				7.27586
				0.647619
			MPS+AAV-Galns	0.583333
				0.470588
				0.625
Figure 3d. KS diaphysis (Mean + SEM, Raw data)
			6 months
			Average	SEM
	Femur	WT	0.320527	0.07317
		MPS	1.04121	0.0587622
		MPS+AAV-Galns	0.399869	0.101975
	Tibia	WT	0.0357044	0.00522555
		MPS	0.420154	0.147151
		MPS+AAV-Galns	0.0269888	0.000379924
	KS content Raw data (ng/mg)	Femur	WT	0.462209
				0.281407
				0.217966
			MPS	0.962865
				1.15625
				1.00452
			MPS+AAV-Galns	0.287425
				0.603448
				0.308735
		Tibia	WT	0.0277778
				0.0455665
				0.0337691
			MPS	0.592857
				0.540179
				0.127427
			MPS+AAV-Galns	0.027512
				0.02625
				0.0272045
Figure 3h and 3i. µCT analysis femoral trabecular bone (Mean + SEM, Raw data)
			BMC	BMD	TMC	TMD	BV/TV	BS/BV	Tb.Th	Tb.N	Tb.Sp
	Average	WT	8.58	555.3	4.38	783.08	0.3482	12.4892	0.1724	1.9728	0.3464
		MPS	5.77	374.625	2.075	912.975	0.131	16.4202	0.12625	1.0025	0.923
		MPS+AAV-Galns	8.22	533.04	3.98	790.46	0.3144	11.0098	0.1824	1.7322	0.4026
	SEM	WT	0.508331	32.7078	0.74793	11.5765	0.05942	1.76171	0.023385	0.142392	0.0621068
		MPS	0.419007	25.9164	0.42106	23.8434	0.0296114	1.80584	0.0153697	0.129073	0.151114
		MPS+AAV-Galns	0.198494	12.5093	0.215407	8.05448	0.0154032	0.477923	0.00736614	0.108686	0.0318537
		Trabecular bone	BMC	BMD	TMC	TMD	BV/TV	BS/BV	Tb.N	Tb.Th	Tb.Sp
	µCT analysis Raw data (ng/mg)	WT	6.9	446.9	2	759.3	0.158	18.225	1.44	0.109	0.584
			9.9	641.3	6.5	797.4	0.523	8.176	2.14	0.244	0.222
			8.9	573.1	4.6	776	0.377	10.141	1.914	0.197	0.325
			9.1	588.6	5.1	820.7	0.38	11.431	2.176	0.174	0.284
			8.1	526.6	3.7	762	0.303	14.473	2.194	0.138	0.317
		MPS	4.9	320.7	1.1	860.1	0.07	20.495	0.727	0.097	1.277
			6.78	436.2	2.5	905.1	0.157	15.978	1.256	0.125	0.67
			5.3	345	1.7	975.9	0.096	17.409	0.841	0.114	1.072
			6.1	396.6	3	910.8	0.201	11.799	1.186	0.169	0.673
		MPS+AAV-Galns	7.9	511.1	3.6	789.1	0.284	10.323	1.47	0.193	0.486
			8.5	551.7	4.4	805.1	0.343	10.013	1.719	0.199	0.381
			8.6	558.3	4.5	811.8	0.344	10.583	1.823	0.188	0.359
			7.6	495.4	3.4	776.8	0.271	11.476	1.558	0.174	0.467
			8.5	548.7	4	769.5	0.33	12.654	2.091	0.158	0.32
Figure 3j. µCT analysis femoral compact bone (Mean + SEM, Raw data)
			BMC	BMD	TMC
	Average	WT	30.9333	141.47	61.0667
		MPS	8.6425	39.625	47.125
		MPS+AAV-Galns	35.06	160.22	61.62
	SEM	WT	4.60447	21.0711	1.14649
		MPS	1.73025	8.05971	2.77079
		MPS+AAV-Galns	1.53773	7.25323	1.96733
		Compact bone	BMC	BMD	TMC
	µCT analysis Raw data (ng/mg)	WT	37	169.11	62.5
			33.9	155.2	58.8
			21.9	100.1	61.9
		MPS	7.98	36.5	51.4
			8.35	38.1	41.3
			4.94	22.5	43.5
			13.3	61.4	52.3
		MPS+AAV-Galns	37.9	173.4	57.9
			37.4	171.1	58.4
			34.9	159.8	68.8
			29.3	132.9	60.6
			35.8	163.9	62.4

## Sheet: Figure 5
Figure 5b. LIMP2 mean fluorescence humerus (Mean + SEM, Raw data)
		2 months
		Average (%WT)	SEM
	WT	100	37.2918
	MPS	374.976	67.6271
	MPS+AAV-Galns	196.862	32.6116
		2 months
	LIMP2 mean fluorescence Raw data (AU)	WT	4829502
			1.76987e+06
			1864725
			833657
		MPS	1.60634e+07
			8056171
			1.22188e+07
			5.35571e+06
			7.00949e+06
			8364295
			3.94464e+06
		MPS+AAV-Galns	6571157
			4.02255e+06
			6.42585e+06
			4.94751e+06
			3.90222e+06
			1586402
Figure 5c. KS femoral epiphysis (Mean + SEM, Raw data)
			6 months
			Average	SEM
	Femur	WT	1.19462	0.236967
		MPS	4.16364	0.171678
		MPS+AAV-Galns	2.22528	0.249287
	KS content Raw data (ng/mg)	Femur	WT	0.754545
				1.2623
				1.56701
			MPS	3.83448
				4.24359
				4.41284
			MPS+AAV-Galns	1.76647
				2.28571
				2.62366
Figure 5f. Grip Strength Test (Mean + SEM, Raw data)
			Strength (N)	SEM
	2 months	WT	12.6616	0.373976
		MPS	10.6247	0.559712
		MPS+AAV-Galns	13.4198	0.558995
	6 months	WT	17.3234	1.13168
		MPS	13.4342	0.988445
		MPS+AAV-Galns	17.2891	1.17832
				Trial 1	Trial 2	Trial 3	Average	Strength (N)
	Grip Strength Test Raw data (g)	2 months	WT	1497	1251	1562	1436.67	14.0793
				1298	1290	1440	1342.67	13.1581
				1097	1674	1442	1404.33	13.7625
				1056	1012	1224	1097.33	10.7539
				986	1364	NA	1175	11.515
				1348	1062	1239	1216.33	11.9201
				1318	1462	1347	1375.67	13.4815
				1339	1137	1253	1243	12.1814
				1295	1322	1394	1337	13.1026
			MPS	642	685	998	775	7.595
				917	815	1052	928	9.0944
				1006	929	1124	1019.67	9.99273
				1294	1253	1116	1221	11.9658
				1412	1249	1040	1233.67	12.0899
				1301	914	1210	1141.67	11.1883
				895	1019	1110	1008	9.8784
				1284	1225	882	1130.33	11.0773
				998	1133	710	947	9.2806
				1758	1041	1658	1485.67	14.5595
				820	1257	1030	1035.67	10.1495
			MPS+AAV-Galns	744	1355	1498	1199	11.7502
				772	1105	1117	998	9.7804
				1302	1477	1229	1336	13.0928
				1252	1381	1078	1237	12.1226
				1761	1486	1273	1506.67	14.7653
				1350	1351	1412	1371	13.4358
				1284	1598	1502	1461.33	14.3211
				1715	1513	1207	1478.33	14.4877
				1676	1367	1664	1569	15.3762
				1664	1418	1530	1537.33	15.0659
		6 months	WT	2048	1429	1630	1702.33	16.6829
				1385	1389	2201	1658.33	16.2517
				1536	NA	NA	1536	15.0528
				1706	1481	1238	1475	14.455
				2122	2217	2033	2124	20.8152
				2294	1927	NA	2110.5	20.6829
			MPS	1395	1395	1062	1284	12.5832
				1256	1873	1849	1659.33	16.2615
				1264	1284	1069	1205.67	11.8155
				1104	890	1056	1016.67	9.96333
				1548	1853	1413	1604.67	15.7257
				1560	1482	1322	1454.67	14.2557
			MPS+AAV-Galns	2156	2183	1594	1977.67	19.3811
				1674	1806	1705	1728.33	16.9377
				1452	1383	1330	1388.33	13.6057
				1864	1540	1815	1739.67	17.0487
				1842	1567	1497	1635.33	16.0263
				1551	1519	1513	1527.67	14.9711
				2608	2201	2248	2352.33	23.0529

## Sheet: Figure 6
Figure 6a. orGalns expression trachea (Mean + SEM, Raw data)
	orGalns expression	6 months
		Average	SEM
	WT	0.0332793	0.0253837
	MPS+AAV-Galns	6.26126	0.956135
	orGalns expression Raw data (AU)	WT	0.00789558
			0.058663
		MPS+AAV-Galns	2.09739
			8.97095
			5.94604
			5.89134
			8.74583
			4.1851
			7.99221
Figure 6b. GALNS activity trachea (Mean + SEM, Raw data)
	GALNS activity (%WT)	6 months
		Average	SEM
	WT	100	25.648
	MPS	0.77811	0.518911
	MPS+AAV-Galns	281.799	43.8395
	GALNS activity Raw data (nmol/17h/mg)	WT	295.123
			66.6763
			114.319
			261.641
			128.549
		MPS	4.55915
			2.1128
			0.0688904
			0
			0
		MPS+AAV-Galns	539.973
			407.609
			883.027
			535.609
			242.213
			388.238
			421.079
Figure 6c. GALNS activity lung (Mean + SEM, Raw data)
	GALNS activity (%WT)	6 months
		Average	SEM
	WT	100	14.359
	MPS	1.7773	0.671256
	MPS+AAV-Galns	125.742	36.262
	GALNS activity Raw data (nmol/17h/mg)	WT	130.784
			107.854
			86.2677
			168.088
			195.182
		MPS	5.19795
			2.88831
			0
			0.839412
			3.30528
		MPS+AAV-Galns	75.1062
			183.582
			181.747
			450.411
			162.848
			72.9476
			84.8108
Figure 6g. GALNS activity heart (Mean + SEM, Raw data)
	GALNS activity (%WT)	6 months
		Average	SEM
	WT	100	20.8638
	MPS	12.7695	0.709937
	MPS+AAV-Galns	1150.24	388.326
	GALNS activity Raw data (nmol/17h/mg)	WT	43.0719
			28.5818
			74.127
			41.8642
			23.5542
		MPS	4.49114
			5.10626
			5.2668
			5.95948
			6.1454
		MPS+AAV-Galns	433.715
			209.262
			199.877
			347.743
			210.993
			583.601
Figure 6j. Heart rate (Mean + SEM, Raw data)
	Heart rate (bpm)	6 months
		Average	SEM
	WT	289.717	10.1031
	MPS	366.852	21.6319
	MPS+AAV-Galns	305.07	11.0898
			WT				MPS				MPS+AAV-Galns
	Respiration rate	Minimum Breath values	54	67	60	49	47	62	58	61	61	50	67	50	60	59	59
		Maximum Breath values	60	82	66	63	63	69	70	70	69	53	73	61	70	67	66
	Heart rate Raw data (bpm)	Recorded BPM values	283	261	307	305	335	408	324	400	312	242	315	320	331	326	285
			284	262	308	304	333	407	325	401	313	241	316	319	332	325	286
			282	260	309	305	332	408	324	399	312	238	317	318	333	324	288
			283	265	307	306	331	404	326	398	311	240	318	319	334	325	289
			282	270	306	307	330	405	325	397	310	242	317	319	333	324	290
			281	268	305	308	331	408	324	398	311	241	315	318	332	323	291
			280	268	306	309	332	410	322	400	312	242	316	317	333	322	289
			279	269	305	308	333	409	323	399	313	247	317	316	332	320	290
			278	268	309	307	335	410	325	397	315	246	315	315	331	321	288
			279	269	307	308	336	411	319	399	316	250	316	314	330	322	291
			278	267	306	307	337	410	325	398	315	251	317	320	331	323	292
			277	266	305	306	336	413	326	397	314	249	316	323	330	322	287
			278	265	304	308	335	414	331	398	316	245	318	324	331	323	288
			279	267	305	307	336	415	327	397		244	317	323	330	322	292
			280	268			335	414	328	396		243	318		329	321	292
			279	264			334	416	327	395		242	317		330	322	290
			280	265			333	418	328	394		241	318		330	321	286
			281	267			334	417	327	393		240	319		328	322	289
			280	269			332		326	395		245	320		326	321	290
			281				334		327	393		247	318		327	322	288
			282				333		328	394		251	317		326	321	293
			281				334		329	395		250	315		325	320
			280						331	394		249	316		327	319
			278									251	319			320
			279									249	320			321
			280										321			320
			279										320			322
			278													320
			277													319
			278
			277
			276
			275
			279.515	266.211	306.357	306.786	333.682	410.944	325.957	396.826	313.077	245.04	317.333	318.929	330.043	321.828	289.238

## Sheet: Supplementary Fig. 1
Supplementary Fig. 1d. GALNS activity serum (Mean + SEM, Raw data)
	GALNS activity (%WT)	F1		F2		F3
		Average	SEM	Average	SEM	Average	SEM
	WT	100	7.29729	100	3.44381	100	6.34361
	L1	43.2844	2.69726	68.195	8.00734	51.4859	2.54503
	L2	47.2156	3.43934	45.6452	2.46669	51.6565	4.27692
			F1	F2	F3
	GALNS activity Raw data (%WT)	WT	79.8826	98.2895	94.2246
			105.356	82.3593	96.9876
			114.333	94.3868	90.0996
			100.429	88.1846	82.9851
				98.3085	96.9997
				82.178	96.2694
				130.067	142.434
				119.532	100
				106.695
				99.0317
				88.3878
				99.7324
				124.554
				121.76
				105.851
				88.66
				100.772
				112.858
				105.682
				92.3556
				88.4672
				72.2373
				95.8314
				103.82
		L1	39.6578	42.7309	50.5617
			33.7296	72.6612	44.8376
			48.7663	73.1308	50.5254
			42.283	57.6739	42.3344
			37.5565		47.9833
			38.5147		64.6941
			48.8798		63.5174
			56.8874		46.4465
					63.5295
					49.0968
					42.818
		L2	40.3575	60.6356	46.7593
			50.1842	52.3454	67.6246
			51.1051	50.5205	49.2557
				57.9686	42.6562
				41.6177	51.9864
				55.3322
				46.4587
				48.4389
				33.7994
				40.9546
Supplementary Fig. 1e. GALNS activity serum (Mean + SEM, Raw data)
	GALNS activity (%WT)	F4
		Average	SEM
	WT	100	7.06008
	L1	0.642505	0.229502
	L2	0	0
	GALNS activity Raw data (%WT)	WT	54.9505
			64.4264
			86.1671
			109.137
			133.768
			86.2524
			113.618
			100.72
			102.062
			76.2564
			37.8754
			149.849
			143.208
			126.676
			115.036
			109.349
			107.963
			82.6877
		L1	0
			0
			0
			0
		L2	0.0790441
			0.587077
			0.202122
			0.10851
			1.40419
			1.19182
			1.56728
			0
Supplementary Fig. 1f. KS liver (Mean + SEM, Raw data)
	KS content (ng/mg)		Average	SEM
	L1	WT	0.66	0.04
		MPS	5.37	1
	L2	WT	0.19	0.02
		MPS	5.84	0.57
	KS content Raw data (ng/mg)	L1	WT	0.598802
				0.753138
				0.63981
			MPS	4.03922
				4.73945
				7.34568
		L2	WT	0.20256
				0.187717
				0.14875
				0.129306
				0.268205
			MPS	7.25702
				6.51575
				6.38254
				5.02193
				4.04762
Supplementary Fig. 1g. Body weight (Mean + SEM, Raw data)
	Body weight (g)		Average	SEM
	L1	WT	350	0
		MPS	138.333	27.8229
	L2	WT	308.683	9.86201
		MPS	166.8	8.61702
	Body weigth Raw data (g)	L1	WT	350
				350
			MPS	120
				102
				193
		L2	WT	270.55
				221.75
				296.54
				291.39
				230.57
				284.09
				287
				301
				273
				291
				276
				294
				330
				321
				306
				330
				344
				250
				256
				270
				430
				465
				425
				393
				295
				320
				324
				234
				234
				375
				310
				367
				330
				236
				342
			MPS	187.56
				122.24
				91.75
				164.22
				134.01
				255.61
				153
				225
				176
				176
				285
				232
				173
				130
				193
				104
				137
				107
				246
				147
				126
				143
				255
				118
				135
				191
				163
				195
				177
				110
				128
				198
				126
Supplementary Fig. 1h. Naso-anal length (Mean + SEM, Raw data)
	Naso-anal length (cm)		Average	SEM
	L1	WT	24.5	0.288675
		MPS	19.1667	1.20185
	L2	WT	24.4	0.244949
		MPS	20.3	0.681909
	Naso-anal length Raw data (cm)	L1	WT	24.5
				24
				25
			MPS	17.5
				18.5
				21.5
		L2	WT	25
				24
				24
				24
				25
			MPS	22.5
				19.5
				21
				18.5
				20
Supplementary Fig. 1i. GALNS activity (Mean + SEM, Raw data)
	GALNS activity (%WT)	Liver		Heart		Lung
		Average	SEM	Average	SEM	Average	SEM
	WT	100	4.54752	100	15.1394	100	12.244
	MPS	0.492486	0.0585308	0	0	0	0
			Liver	Heart	Lung
	GALNS activity Raw data (nmol/17h/mg)	WT	439.243	62.6899	211.19
			431.689	93.8364	355.072
			458.49	47.4305	195.345
			487.991	51.4722	273.514
			550.433	43.8792	202.019
		MPS	2.75666	0	0
			1.98475	0	0
			2.85321	0	0
			1.40659	0	0
			2.66011	0	0
Supplementary Fig. 1j. KS liver (Mean + SEM, Raw data)
	KS content (ng/mg)	1-month		3-month		6-month
		Average	SEM	Average	SEM	Average	SEM
	WT	2.7263	0.0727675	2.76718	0.101768	0.2353	0.00787607
	MPS	5.3605	0.377404	7.91949	0.553589	5.12852	0.39795
			1-month	3-month	6-month
	KS content Raw data (ng/mg)	WT	2.59825	2.7972	0.234234
			2.94964	2.89044	0.249443
			2.74157	3.04786	0.222222
			2.54202	2.45509
			2.8	2.64529
		MPS	6.3522	6.51054	4.43564
			5.41582	9.50324	5.81413
			4.54158	7.61811	5.1358
			5.13238	7.58836
				8.37719
Supplementary Fig. 1k. KS serum (Mean + SEM, Raw data)
	KS content (ng/mL)	1-month		1,5-month		3-month		6-month
		Average	SEM	Average	SEM	Average	SEM	Average	SEM
	WT	55.75	1.79699	59.4	3.61386	47	2.21359	23.2	2.32289
	MPS	94.5	10.8128	127.4	5.43691	133	14.5808	95	7.41058
			1-month	1,5-month	3-month	6-month
	KS content Raw data (ng/mL)	WT	53	51	45	28
			54	71	55	19
			55	54	42	23
			61	57	45	17
				64	48	29
		MPS	120	118	172	72
			104	141	132	70
			82	112	153	102
			72	136	122	145
				130		86
Supplementary Fig. 1l. µCT analysis of tibial length (Mean + SEM, Raw data)
	Tibial length (mm)	Average	SEM
	WT	44.25	0.277849
	MPS	39.1025	1.28745
	Tibial length Raw data (mm)	WT	43.75
			44.29
			44.71
		MPS	41.87
			36.89
			40.72
			36.93

## Sheet: Supplementary Fig. 2
Supplementary Fig. 2a. GFP fluorescence bones (Mean + SEM, Raw data)
		Average	SEM
	Femur	0.575117	0.191116
	Tibia	0.43185	0.194022
	Ribs	1.10029	0.365569
	Sternum	0.270482	0.0728547
	Vertebrae	1.65041	0.611582
	Forelimb bones	0.642072	0.279234
	GFP fluorescence Raw data (RFU/µg-Blk)	Femur	0.851053
			0.666211
			0.208085
		Tibia	0.772588
			0.422282
			0.100681
		Ribs	1.75725
			1.04972
			0.493914
		Sternum	0.798404
			0.652695
		Vertebrae	2.74105
			1.58466
			0.625528
		Forelimb bones	1.15714
			0.571483
			0.197598
Supplementary Fig. 2b. GFP fluorescence peripheral tissues (Mean + SEM, Raw data)
		Average	SEM
	Trachea	0.838531	0.327335
	Heart	4.37266	0.815611
	Liver	0.341131	0.000694377
	Adipose tissue	0.725615	0.13467
	Quadriceps	1.64496	0.736145
	GFP fluorescence Raw data (RFU/µg-Blk)	Trachea	1.38309
			0.88096
			0.251548
		Heart	5.98794
			3.36798
			3.76206
		Liver	0.34028
			0.341981
		Adipose tissue	0.953631
			0.487452
			0.735761
		Quadriceps	3.05919
			1.29238
			0.583305
Supplementary Fig. 2c and 2d. Vector genome copy number analysis (Mean + SEM, Raw data)
			Femur	Tibia	Kneecap	Fibula	Scapula	Humerus	Vertebrae	Liver	Heart	Lung	eWAT
	Average	WT	0	0.00017865	0.000275638	2.23011e-05	0.00239936	0.00446799	0.000995193	0	0.00155585	0	0.00555672
		MPS+AAV-Galns	0.162049	0.191341	0.0564722	0.0866408	0.0537973	0.0950496	0.189479	7.79128	14.5906	0.855681	1.16315
	SEM	WT	0	0.00017865	0	2.23011e-05	0.00202097	0.00185476	0.00031036	0	0.00122889	0	0.00412293
		MPS+AAV-Galns	0.0604037	0.0451519	0.0419589	0.030495	0.0051827	0.0153126	0.0414304	1.62428	3.21122	0.332316	0.261441
			Femur	Tibia	Kneecap	Fibula	Scapula	Humerus	Vertebrae	Liver	Heart	Lung	eWAT
	Vector genome copy number analysis Raw data (vg/dg)	WT	0	0	NA	4.46021e-05	0.000378395	0.00261323	0.00130555	0	0.000326957	0	0.00143379
			0	0.000357301	0.000275638	0	0.00442033	0.00632275	0.000684833	0	0.00278473	0	0.00967966
		MPS+AAV-Galns	0.0852006	0.0969822	NA	NA	0.0571821	0.0980608	0.114716	4.12447	17.7202	1.83178	0.623966
			0.0966202	0.159589	0.0095675	0.0725333	0.0538567	0.134597	0.260083	11.6753	21.5079	0.601879	1.51052
			0.341528	0.311844	0.0196616	0.0423081	0.064423	0.0867122	0.262321	8.92852	6.77166	0.648082	0.817224
			0.124848	0.196948	0.140188	0.145081	0.0397275	0.060828	0.120796	6.43677	12.3627	0.34098	1.7009
Supplementary Fig. 2e. Naso-anal length (Mean + SEM, Raw data)
		2-month		6-month
	Naso-anal length (cm)	Average	SEM	Average	SEM
	WT	21.4375	0.175191	25.7	0.2
	MPS	17.5909	0.3803	22.4	0.620484
	MPS+AAV-Galns	21.35	0.21028	25.2143	0.324719
			2-month	6-month
	Naso-anal length (cm)	WT	21.5	25.5
			22.5	26
			21.5	25
			21	26
			21	26
			21.5
			21
			21.5
		MPS	18	20.5
			16	23
			16	21.5
			17.5	23
			18	24
			19.5
			17
			17
			17.5
			20
			17
		MPS+AAV-Galns	20.5	25.5
			21.5	25
			21	24.5
			21	26
			21.5	24
			22	25
			22	26.5
Supplementary Fig. 2f. orGalns expression liver (Mean + SEM, Raw data)
	orGalns expression	6 months
		Average	SEM
	WT	ND	-
	MPS+AAV-Galns	1.41275	0.208332
	orGalns expression Raw data (AU)	WT	ND
			ND
		MPS+AAV-Galns	0.98073
			0.851805
			1.6647
			2.42043
			1.40308
			1.60799
			0.960547
Supplementary Fig. 2g. orGalns expression eWAT (Mean + SEM, Raw data)
	orGalns expression	6 months
		Average	SEM
	WT	ND	-
	MPS+AAV-Galns	5.51539	1.58987
	orGalns expression Raw data (AU)	WT	ND
			ND
		MPS+AAV-Galns	4.82968
			3.37587
			11.7013
			8.70551
			2.90511
			1.5749
Supplementary Fig. 2h. GALNS activity liver (Mean + SEM, Raw data)
		12 months
	GALNS activity (%WT)	Promedio	SEM
	WT	100	7.87058
	MPS	2.2083	0.150309
	MPS+AAV-Galns	171.19	32.1508
	GALNS activity Raw data (nmol/17h/mg)	WT	103.812
			83.4044
			121.766
			122.645
			89.0556
			78.6041
		MPS	2.02847
			2.25802
			1.9142
			2.7207
			2.53509
			1.77753
		MPS+AAV-Galns	215.717
			188.535
			108.709
Supplementary Fig. 2i. GALNS activity epididymal adipose tissue (Mean + SEM, Raw data)
		12 months
	GALNS activity (%WT)	Promedio	SEM
	WT	100	6.14966
	MPS	0.778128	0.186678
	MPS+AAV-Galns	484.519	80.9867
	GALNS activity Raw data (nmol/17h/mg)	WT	83.46
			101.564
			95.733
			110.795
			94.306
			127.839
		MPS	1.19222
			1.16997
			1.12553
			0.579143
			0.708484
			0
		MPS+AAV-Galns	514.471
			628.674
			343.595

## Sheet: Supplementary Fig. 3
Supplementary Fig. 3a. orGalns expression in femur and tibia (Mean + SEM, Raw data)
	Femur	orGalns expression	6 months			Tibia	orGalns expression	6 months
			Average	SEM				Average	SEM
	Epiphysis	WT	ND	-		Epiphysis	WT	ND	-
		MPS+AAV-Galns	0.994228	0.734195			MPS+AAV-Galns	6.57069	5.4386
	Diaphysis	WT	ND	-		Diaphysis	WT	ND	-
		MPS+AAV-Galns	0.332876	0.128575			MPS+AAV-Galns	3.97437	3.42181
	Femoral orGalns expression Raw data (AU)	Epiphysis	WT	ND		Tibial orGalns expression Raw data (AU)	Epiphysis	WT	ND
				ND					ND
			MPS+AAV-Galns	2.43164				MPS+AAV-Galns	17.411
				0.535365					1.92554
				0.0156821					0.375511
		Diaphysis	WT	ND			Diaphysis	WT	ND
				ND					ND
			MPS+AAV-Galns	0.547879				MPS+AAV-Galns	10.8172
				0.347543					0.640348
				0.103206					0.465524
Supplementary Fig. 3b. GALNS activity femur (Mean + SEM, Raw data)
		12 months
	GALNS activity (%WT)	Promedio	SEM
	WT	100	18.4254
	MPS	0.077454	0.0272649
	MPS+AAV-Galns	121.902	29.0254
	GALNS activity Raw data (nmol/17h/mg)	WT	1387.85
			1062.14
			1030.97
			880.23
			1807.31
			348.324
		MPS	0.472492
			1.59618
			0.38806
			0.161593
			0.515016
			1.9142
		MPS+AAV-Galns	1318.65
			1872.73
			780.69
Supplementary Fig. 3d. Growth plate area (Mean + SEM, Raw data)
		2 months
	% Growth plate area fraction	Promedio	SEM
	WT	61.6928	3.81895
	MPS	37.9429	2.75185
	MPS+AAV-Galns	57.2492	3.15949
			Area fraction	Average
	Growth plate area fraction Raw data (%)	WT	58.8864	49.9123
			44.3625
			40.8001
			41.5502
			59.4528
			54.4216
			78.4382	67.9009
			64.4458
			61.9203
			74.7691
			69.2302
			58.6018
			82.2489	67.3788
			57.345
			62.5426
			70.2805	55.2318
			58.8774
			53.5729
			38.1963
			69.8105	68.0403
			63.9518
			78.9523
			59.4466
		MPS	22.379	23.7697
			24.8919
			23.8374
			23.9704
			27.1989	26.6416
			24.0299
			25.3843
			29.9531
			39.6014	34.7955
			40.0827
			31.9056
			27.5922
			45.8647	52.0829
			56.8607
			60.4747
			45.1316
			33.8287	32.2351
			34.9897
			36.0936
			24.0283
			38.0051	42.4101
			46.8151
			25.8733	29.6421
			35.0111
			32.5605
			25.1237
			36.0763	40.6369
			54.4719
			33.3277
			36.706
			42.6028
			39.9972	43.2573
			41.4111
			48.3636
			58.2156	48.1149
			53.6721
			50.1718
			38.3534
			40.1618
			43.4287	43.7861
			51.2356
			38.6588
			41.8213
		MPS+AAV-Galns	73.8811	64.8912
			55.9154
			68.1399
			70.4895
			56.0303
			73.1466	58.5293
			70.2218
			48.2233
			42.5252
			60.9967	55.9462
			61.9773
			65.7689
			61.2914
			42.2912
			43.3515
			58.7247	49.6301
			37.3074
			57.4955
			44.9927
Supplementary Fig. 3e. µCT analysis tibial compact bone (Mean + SEM, Raw data)
	2 months		BMC	BMD	TMC
	Average	WT	17.15	143.575	42.4
		MPS	2.6	22.0667	30.3
		MPS+AAV-Galns	11.66	97.6	37.3
	SEM	WT	1.73277	14.4886	1.16976
		MPS	0.416333	3.3473	0.152753
		MPS+AAV-Galns	1.70135	14.2213	1.51129
		Compact bone	BMC	BMD	TMC
	µCT analysis Raw data (ng/mg)	WT	12.4	104	38.9
			20.6	172.7	43.5
			17.2	143.8	43.4
			18.4	153.8	43.8
		MPS	1.8	15.6	30.6
			2.8	23.8	30.2
			3.2	26.8	30.1
		MPS+AAV-Galns	7.9	66.2	34.7
			15.5	129.7	41.1
			12.4	103.5	38.9
			7.5	62.9	32.9
			15	125.7	38.9
Supplementary Fig. 3f. µCT analysis tibial trabecular bone (Mean + SEM, Raw data)
	2 months		BMC	BMD	TMD	BS/BV	Tb.Th
	Average	WT	6.36	412.78	728.64	29.5644	0.0706
		MPS	3.975	258.2	959.55	18.1975	0.11475
		MPS+AAV-Galns	6.64	431.08	719.56	24.6814	0.0856
	SEM	WT	0.357211	22.5288	14.4767	2.85201	0.00881816
		MPS	0.764172	48.1486	46.6198	2.15274	0.0146024
		MPS+AAV-Galns	0.287402	17.8838	4.63353	2.81114	0.0113737
		Trabecular bone	BMC	BMD	TMD	BS/BV	Tb.Th
	µCT analysis Raw data (ng/mg)	WT	5.8	375	771	29.665	0.067
			7.7	497.1	726.3	18.992	0.105
			6.3	408.7	685.6	36.147	0.055
			6.3	410.2	713.8	31.505	0.063
			5.7	372.9	746.5	31.513	0.063
		MPS	2.8	185.7	992.7	12.997	0.153
			6.2	399	856.5	21.214	0.094
			3.7	238.3	917.3	22.212	0.09
			3.2	209.8	1071.7	16.367	0.122
		MPS+AAV-Galns	7.1	458.2	710	20.518	0.097
			6.5	422	719.8	30.597	0.065
			7.2	467.1	736	15.885	0.125
			5.6	366.5	720.6	29.533	0.067
			6.8	441.6	711.4	26.874	0.074
Supplementary Fig. 3g. µCT analysis femoral compact bone (Mean + SEM, Raw data)
	6 months		BMC	BMD	TMC
	Average	WT	69.712	309.03	82.884
		MPS	49.836	223.912	65.29
		MPS+AAV-Galns	62.5525	287.033	78.42
	SEM	WT	2.95297	13.9618	1.59164
		MPS	5.2837	22.7996	2.71743
		MPS+AAV-Galns	7.87845	36.1521	4.91233
		Compact bone	BMC	BMD	TMC
	µCT analysis Raw data (ng/mg)	WT	71.56	315.84	86.86
			77.55	348.99	85.57
			66.62	294.06	77.89
			60.16	265.51	81.24
			72.67	320.75	82.86
		MPS	54.94	252.09	68.49
			39.68	178.58	57.22
			67.11	296.21	73.18
			38.43	176.34	62.12
			49.02	216.34	65.44
		MPS+AAV-Galns	64.21	294.65	77.98
			64.91	297.85	79.66
			41.46	190.24	66.03
			79.63	365.39	90.01
Supplementary Fig. 3h. µCT analysis femoral trabecular bone (Mean + SEM, Raw data)
	6 months		BMC	BMD	TMC
	Average	WT	0.583	0.5286	1.3682
		MPS	0.678	0.374	2.1222
		MPS+AAV-Galns	0.538	0.53775	1.4325
	SEM	WT	0.0875928	0.0480652	0.246115
		MPS	0.134979	0.0373805	0.422969
		MPS+AAV-Galns	0.0678761	0.0781146	0.2506
		Compact bone	BMC	BMD	TMC
	µCT analysis Raw data (ng/mg)	WT	0.521	0.6	1.145
			0.892	0.674	0.59
			0.413	0.463	1.744
			0.65	0.499	1.35
			0.439	0.407	2.012
		MPS	0.638	0.372	2.047
			1.175	0.397	1.343
			0.365	0.246	3.694
			0.667	0.479	1.419
			0.545	0.376	2.108
		MPS+AAV-Galns	0.405	0.443	1.849
			0.658	0.395	1.872
			0.652	0.568	1.106
			0.437	0.745	0.903
Supplementary Fig. 3i. µCT analysis tibial compact bone (Mean + SEM, Raw data)
	6 months		BMC	BMD	TMC
	Average	WT	38.16	174.894	53.498
		MPS	24.484	115.636	44.436
		MPS+AAV-Galns	34.8875	159.935	58.605
	SEM	WT	5.72456	26.3964	2.80465
		MPS	6.01121	28.8843	1.71192
		MPS+AAV-Galns	7.20079	33.126	4.10509
		Compact bone	BMC	BMD	TMC
	µCT analysis Raw data (ng/mg)	WT	58.6	268.9	63.33
			33.73	154.8	49.71
			41.37	189.87	54.36
			31.94	146.57	53.34
			25.16	114.33	46.75
		MPS	32.81	166.96	41.78
			28.88	132.5	42.65
			39.77	182.52	51.18
			12.5	57.37	42.94
			8.46	38.83	43.63
		MPS+AAV-Galns	35.02	160.69	56.9
			23.05	105.16	52.59
			26.36	120.96	54.3
			55.12	252.93	70.63
Supplementary Fig. 3j. µCT analysis of tibial length (Mean + SEM, Raw data)
	6 months	Average	SEM
	WT	46.392	0.151374
	MPS	44.202	0.195406
	MPS+AAV-Galns	46.8	0.422187
	µCT analysis Tibial length Raw data (mm)	WT	46.4
			45.9
			46.35
			46.46
			46.85
		MPS	44.92
			43.9
			44.53
			44.35
			43.31
		MPS+AAV-Galns	46.33
			45.55
			46.52
			48.8
Supplementary Fig. 3k. Serum ALP (Mean + SEM, Raw data)
	2 months	Average	SEM
	WT	407.557	38.298
	MPS	252.433	15.022
	MPS+AAV-Galns	413.6	26.1705
	Alkaline Phosphatase Raw data (U/L)	WT	513.2
			555.4
			291.8
			293.9
			375
			387.6
			436
		MPS	269.1
			166.8
			141.7
			265.4
			314.7
			276.2
			266.5
			210.4
			291.4
			265.6
			275.7
			285.7
		MPS+AAV-Galns	346
			482.5
			366.2
			410
			515.3
			498
			347.5
			343.3

## Sheet: Supplementary Fig. 4
Supplementary Fig. 4c. LIMP2 mean fluorescence (Mean + SEM, Raw data)
		1 month
		Average (%WT)	SEM
	WT	100	14.0396
	MPS	200.909	21.6113
		1 month
	LIMP2 mean fluorescence Raw data (AU)	WT	5.01533e+06
			7.28411e+06
			4135183
			4002650
			3.48467e+06
		MPS	1.2983e+07
			1.0938e+07
			7906740
			8780338
			7.45321e+06
Supplementary Fig. 4f. Mmp13 expression (Mean + SEM, Raw data)
	12 months	Average	SEM
	WT	2.2716	0.554828
	MPS	7.13097	2.97497
	MPS+AAV-Galns	2.6244	0.277883
	Mmp13 expression Raw data (AU)	WT	2.10992
			1.40171
			3.30318
		MPS	6.02317
			18.6425
			4.46045
			1.49885
			5.02988
		MPS+AAV-Galns	2.90229
			2.34652

## Sheet: Supplementary Fig. 5
Supplementary Fig. 5b. orGalns expression heart (Mean + SEM, Raw data)
	orGalns expression	6 months
		Average	SEM
	WT	ND	-
	MPS+AAV-Galns	283.293	32.6486
	orGalns expression Raw data (AU)	WT	ND
			ND
		MPS+AAV-Galns	357.945
			434.113
			204.874
			235.883
			304.141
			209.663
			236.429
Supplementary Fig. 5c. Heart weight (Mean + SEM, Raw data)
		12 months	Average	SEM
	Average	WT	0.00332686	4.91629e-05
		MPS	0.00353218	0.000125823
			Heart (g)	Body weight (g)	% BW
	Heart weight Raw data (%BW)	WT	2.017	593	0.00340135
			2.11	613	0.00344209
			1.642	487	0.00337166
			2.071	645	0.00321085
			1.925	600	0.00320833
		MPS	0.836	237	0.00352743
			1.301	423	0.00307565
			1.146	302	0.0037947
			1.293	366	0.00353279
			1.66	445	0.00373034
Supplementary Fig. 5e. LIMP2+ area quantification (Mean + SEM, Raw data)
		6 months
		Average	SEM
	WT	0.030405	0.00800156
	MPS	0.03414	0.00578332
		6 months
	KS content Raw data (ng/mg)	WT	0.018525
			0.040325
			0.01315
			0.0233
			0.056725
		MPS	0.0405
			0.0377
			0.011125
			0.041125
			0.04025
Supplementary Fig. 5f. KS content heart (Mean + SEM, Raw data)
		6 months
		Average	SEM
	WT	1.8823	0.0963618
	MPS	2.18	0.123578
		6 months
	KS content Raw data (ng/mg)	WT	2.01207
			1.5213
			1.86253
			1.95011
			2.06549
		MPS	2.11207
			2.35169
			2.50497
			2.15777
			1.7735
